# Supplementary material for: Relationship of Triamine-Biocide Tolerance of Salmonella enterica Serovar Senftenberg to Antimicrobial Susceptibility, Serum Resistance and Outer Membrane Proteins
Source: Int J Mol Sci. 2017 Jul 11;18(7):1459. doi: 10.3390/ijms18071459 (PMC5535950; doi:10.3390/ijms18071459)
Supplement: Supplementary file 1 [file ijms-18-01459-s001.zip]

Archive with 22 entries (19 files):
- ijms-205418-supplementary/
- ijms-205418-supplementary/.DS_Store
- __MACOSX/
- __MACOSX/ijms-205418-supplementary/
- __MACOSX/ijms-205418-supplementary/._.DS_Store
- ijms-205418-supplementary/S1_Fig.doc
- __MACOSX/ijms-205418-supplementary/._S1_Fig.doc
- ijms-205418-supplementary/S1_Table.doc
- __MACOSX/ijms-205418-supplementary/._S1_Table.doc
- ijms-205418-supplementary/S2_Fig.doc
- __MACOSX/ijms-205418-supplementary/._S2_Fig.doc
- ijms-205418-supplementary/S2_Table.doc
- __MACOSX/ijms-205418-supplementary/._S2_Table.doc
- ijms-205418-supplementary/S3_File.pdf
- __MACOSX/ijms-205418-supplementary/._S3_File.pdf
- ijms-205418-supplementary/S4_File.pdf
- __MACOSX/ijms-205418-supplementary/._S4_File.pdf
- ijms-205418-supplementary/S5_File.pdf
- __MACOSX/ijms-205418-supplementary/._S5_File.pdf
- ijms-205418-supplementary/S6_File.pdf
- __MACOSX/ijms-205418-supplementary/._S6_File.pdf
- __MACOSX/._ijms-205418-supplementary
